# Supplementary material for: Study of the Functionalities of a Biochar Electrode Combined with a Photoelectrochemical Cell
Source: Materials (Basel). 2022 Dec 21;16(1):43. doi: 10.3390/ma16010043 (PMC9821603; doi:10.3390/ma16010043)
Supplement: Supplementary file 1 [file materials-16-00043-s001.zip]

Archive with 1 entries (1 files):
- materials-2083862-supplementary.pdf
